# Supplementary material for: Inventory of the Secondary Metabolite Biosynthetic Potential of Members within the Terminal Clade of the Fusarium solani Species Complex
Source: J Fungi (Basel). 2023 Jul 28;9(8):799. doi: 10.3390/jof9080799 (PMC10455376; doi:10.3390/jof9080799)
Supplement: Supplementary file 1 [file jof-09-00799-s001.zip]

Archive with 2 entries (2 files):
- Supplementary_Tables_Jof.xlsx
- Supplementary_Figures.pdf
